# Supplementary material for: Genetic and technological diversity of Streptococcus thermophilus isolated from the Saint-Nectaire PDO cheese-producing area
Source: Front Microbiol. 2023 Nov 14;14:1245510. doi: 10.3389/fmicb.2023.1245510 (PMC10939066; doi:10.3389/fmicb.2023.1245510)
Supplement: Supplementary file 10 [file Table_2.XLSX]

## Sheet: Feuil1
	19M1a	H23bM2	H23bM3	H26bM2	H26bM3	H26M3c	M134	26bM1	26bM3	29bM2	19bM2	H11bM1	H20bM1	H23bM1	21bM2	H10bM5	H11M1a	H11M1b	H11M1c	H11bM2	H14bM5	CS3	29bM1	CS4	CS1	CS2
sequence_count	53.0	48.0	56.0	62.0	55.0	69.0	80.0	57.0	63.0	69.0	57.0	95.0	75.0	46.0	56.0	70.0	53.0	62.0	55.0	54.0	71.0	69.0	51.0	64.0	53.0	58.0
gc_content	38.91233603962815	38.91282760626579	38.91300220184342	38.911632285163705	38.91122497458052	38.94036269464814	38.665908094829284	38.91551409647942	38.91150882177383	38.940253656614146	38.910767020202215	38.732525493731146	38.94044326371206	38.886742718841546	38.9901964535288	38.91533863230382	38.908194612737	38.911264351548034	38.91356237336968	38.90851783127018	38.941900318143105	38.93356705939207	38.91363810532753	38.91618050842185	38.910829153273546	38.92232088400067
longest	275034.0	275034.0	275034.0	260475.0	260475.0	241239.0	138299.0	271194.0	260835.0	241239.0	275034.0	172485.0	197270.0	318540.0	241239.0	204764.0	271194.0	176610.0	271366.0	271366.0	241239.0	241239.0	312340.0	216516.0	275034.0	208650.0
shortest	216.0	202.0	212.0	206.0	216.0	202.0	200.0	206.0	216.0	202.0	212.0	201.0	202.0	209.0	202.0	203.0	208.0	206.0	206.0	208.0	202.0	202.0	206.0	200.0	216.0	203.0
median	6591.0	8779.5	5196.0	4644.5	6591.0	1365.0	5759.5	1268.0	4987.0	2953.0	5405.0	2230.0	1416.0	4597.0	3402.0	2846.0	3786.0	3015.0	2454.0	3681.0	952.0	1653.0	1268.0	2209.0	6591.0	4685.5
mean	33976.22641509434	37533.145833333336	32164.60714285714	29060.387096774193	32759.418181818182	25921.91304347826	25640.2875	31701.333333333332	28560.285714285714	25889.159420289856	31598.929824561405	20294.97894736842	23809.453333333335	38209.84782608696	31737.785714285714	26039.2	34179.15094339623	29173.822580645163	32853.32727272727	33512.7037037037	25199.042253521126	25910.840579710144	35462.490196078434	27878.546875	33992.622641509435	31123.396551724138
total_bps	1800740.0	1801591.0	1801218.0	1801744.0	1801768.0	1788612.0	2051223.0	1806976.0	1799298.0	1786352.0	1801139.0	1928023.0	1785709.0	1757653.0	1777316.0	1822744.0	1811495.0	1808777.0	1806933.0	1809686.0	1789132.0	1787848.0	1808587.0	1784227.0	1801609.0	1805157.0
L10	0.0	0.0	0.0	0.0	0.0	0.0	1.0	0.0	0.0	0.0	0.0	1.0	0.0	0.0	0.0	0.0	0.0	1.0	0.0	0.0	0.0	0.0	0.0	0.0	0.0	0.0
N10	275034.0	275034.0	275034.0	260475.0	260475.0	241239.0	136190.0	271194.0	260835.0	241239.0	275034.0	168468.0	197270.0	318540.0	241239.0	204764.0	271194.0	150137.0	271366.0	271366.0	241239.0	241239.0	312340.0	216516.0	275034.0	208650.0
L20	1.0	1.0	1.0	1.0	1.0	1.0	3.0	1.0	1.0	1.0	1.0	2.0	1.0	1.0	1.0	1.0	1.0	2.0	1.0	1.0	1.0	1.0	1.0	1.0	1.0	1.0
N20	207329.0	207329.0	207329.0	207329.0	212300.0	189855.0	111794.0	177248.0	207256.0	189854.0	212300.0	106894.0	189854.0	258994.0	189855.0	174695.0	176610.0	145698.0	176610.0	176610.0	189855.0	189855.0	219500.0	170775.0	207329.0	205011.0
L30	2.0	2.0	2.0	2.0	2.0	2.0	4.0	2.0	2.0	2.0	2.0	4.0	3.0	1.0	2.0	3.0	2.0	3.0	2.0	2.0	2.0	2.0	2.0	3.0	2.0	2.0
N30	140848.0	140848.0	140848.0	140848.0	140848.0	125192.0	107090.0	150835.0	133261.0	125144.0	140848.0	104289.0	118571.0	258994.0	133856.0	131145.0	150835.0	141131.0	150835.0	150640.0	125192.0	125828.0	153669.0	125293.0	140848.0	177311.0
L40	3.0	3.0	3.0	3.0	3.0	4.0	6.0	3.0	3.0	4.0	3.0	6.0	4.0	2.0	4.0	4.0	3.0	4.0	3.0	3.0	4.0	4.0	3.0	4.0	3.0	3.0
N40	126825.0	126825.0	126824.0	126824.0	126824.0	109335.0	96791.0	145698.0	126562.0	103163.0	126924.0	98899.0	103164.0	207362.0	118570.0	130266.0	145698.0	129212.0	145698.0	145698.0	109331.0	109333.0	145698.0	121712.0	126824.0	134793.0
L50	5.0	5.0	5.0	5.0	5.0	6.0	9.0	5.0	5.0	6.0	5.0	8.0	6.0	3.0	5.0	6.0	5.0	6.0	5.0	5.0	6.0	6.0	4.0	6.0	5.0	5.0
N50	100458.0	100458.0	100458.0	100458.0	100458.0	85661.0	74655.0	117503.0	100458.0	85662.0	100458.0	65319.0	85662.0	108708.0	109333.0	100713.0	117504.0	89180.0	117503.0	117503.0	85661.0	82674.0	123513.0	100449.0	100458.0	121493.0
CDS	1900.0	1904.0	1898.0	1899.0	1900.0	1888.0	2164.0	1882.0	1896.0	1886.0	1902.0	2022.0	1880.0	1878.0	1883.0	1904.0	1890.0	1882.0	1886.0	1884.0	1890.0	1889.0	1892.0	1893.0	1901.0	1903.0
pseudogene	17.0	16.0	17.0	17.0	17.0	17.0	26.0	20.0	16.0	18.0	17.0	27.0	17.0	41.0	17.0	18.0	20.0	19.0	20.0	20.0	17.0	17.0	20.0	9.0	18.0	18.0
tRNA	43.0	43.0	43.0	43.0	43.0	49.0	46.0	43.0	45.0	43.0	43.0	43.0	43.0	45.0	49.0	55.0	43.0	47.0	44.0	43.0	49.0	43.0	43.0	46.0	43.0	46.0
rRNA	3.0	3.0	3.0	3.0	3.0	4.0	3.0	3.0	3.0	3.0	3.0	3.0	3.0	3.0	4.0	7.0	3.0	3.0	3.0	3.0	4.0	3.0	3.0	4.0	3.0	3.0
ncRNA	32.0	34.0	33.0	33.0	33.0	34.0	33.0	35.0	30.0	33.0	32.0	30.0	33.0	32.0	34.0	30.0	36.0	34.0	35.0	35.0	34.0	34.0	37.0	30.0	33.0	31.0
tmRNA	1.0	1.0	1.0	1.0	1.0	1.0	1.0	1.0	1.0	1.0	1.0	1.0	1.0	1.0	1.0	1.0	1.0	1.0	1.0	1.0	1.0	1.0	1.0	1.0	1.0	1.0
