# Supplementary material for: Genetic and technological diversity of Streptococcus thermophilus isolated from the Saint-Nectaire PDO cheese-producing area
Source: Front Microbiol. 2023 Nov 14;14:1245510. doi: 10.3389/fmicb.2023.1245510 (PMC10939066; doi:10.3389/fmicb.2023.1245510)
Supplement: Supplementary file 11 [file Table_3.XLSX]

## Sheet: Feuil1
	PEP	HPr	LacZ	LacS	GalR	GalK	GalT	GalE	GalM	GK	PGM	RmIA	RmIB	RmIC	RmID	GalU	PTS system beta-glucoside-specific	ScrB	GPI	PTS system fructose-specific	FK	GPD	PLMM	GPN	NagA	GLMU	GlcU
19M1a	EDLNLDGD_01619	EDLNLDGD_01618	EDLNLDGD_00016	EDLNLDGD_00017	EDLNLDGD_00022	EDLNLDGD_00021	EDLNLDGD_00020	EDLNLDGD_00019;EDLNLDGD_01258;EDLNLDGD_01320	EDLNLDGD_00018	EDLNLDGD_01099	EDLNLDGD_01042	EDLNLDGD_01811	EDLNLDGD_01809	EDLNLDGD_00885;EDLNLDGD_01810	EDLNLDGD_00093	EDLNLDGD_01159	EDLNLDGD_00797;EDLNLDGD_00977	EDLNLDGD_00976	EDLNLDGD_00449	EDLNLDGD_00702	EDLNLDGD_00978	EDLNLDGD_00811	EDLNLDGD_01818	EDLNLDGD_00832	EDLNLDGD_00787	EDLNLDGD_00832	EDLNLDGD_01487
H23bM2	GICDFICK_01681	GICDFICK_01682	GICDFICK_00016	GICDFICK_00017	GICDFICK_00022	GICDFICK_00021	EDLNLDGD_00020	GICDFICK_00019;GICDFICK_01259;GICDFICK_01416	GICDFICK_00018	GICDFICK_01071	GICDFICK_01128	GICDFICK_01845	GICDFICK_01843	GICDFICK_00851;GICDFICK_01844	GICDFICK_00093	GICDFICK_01161	GICDFICK_00672;GICDFICK_00991	GICDFICK_00992	GICDFICK_00345	GICDFICK_00767	GICDFICK_00990	GICDFICK_00925	GICDFICK_01852	GICDFICK_00904	GICDFICK_00682	GICDFICK_00904	GICDFICK_01583
H23bM3	MOBAHLPI_01574	MOBAHLPI_01575	MOBAHLPI_00265	MOBAHLPI_00264	MOBAHLPI_00259	MOBAHLPI_00260	MOBAHLPI_00261	MOBAHLPI_00262 ;MOBAHLPI_01247;MOBAHLPI_01343	MOBAHLPI_00263	MOBAHLPI_01070	MOBAHLPI_01127	MOBAHLPI_01832	MOBAHLPI_01830	MOBAHLPI_00885;MOBAHLPI_01831	MOBAHLPI_00188	MOBAHLPI_01160	MOBAHLPI_00671;MOBAHLPI_00990	MOBAHLPI_00991	MOBAHLPI_00449	MOBAHLPI_00766	MOBAHLPI_00989	MOBAHLPI_00811	MOBAHLPI_01839	MOBAHLPI_00832	MOBAHLPI_00681	MOBAHLPI_00832	MOBAHLPI_01521
H26bM2	PNBHFLCI_01559	PNBHFLCI_01560	PNBHFLCI_00265	PNBHFLCI_00264	PNBHFLCI_00259	PNBHFLCI_00260	PNBHFLCI_00261	PNBHFLCI_00262;PNBHFLCI_01232;PNBHFLCI_01328	PNBHFLCI_00263	PNBHFLCI_01085	PNBHFLCI_01028	PNBHFLCI_01784	PNBHFLCI_01782	PNBHFLCI_00870;PNBHFLCI_01783	PNBHFLCI_00188	PNBHFLCI_01145	PNBHFLCI_00782; PNBHFLCI_00962	PNBHFLCI_00961	PNBHFLCI_00434	PNBHFLCI_00687	PNBHFLCI_00963	PNBHFLCI_00796	PNBHFLCI_01791	PNBHFLCI_00817	PNBHFLCI_00772	PNBHFLCI_00817	PNBHFLCI_01461
H26bM3	LKKAECIM_01570	LKKAECIM_01571	LKKAECIM_00001	LKKAECIM_00002	LKKAECIM_00007	LKKAECIM_00006	LKKAECIM_00005	LKKAECIM_00004;LKKAECIM_01243;LKKAECIM_01305	LKKAECIM_00003	LKKAECIM_01056	LKKAECIM_01113	LKKAECIM_01811	LKKAECIM_01813	LKKAECIM_00871;LKKAECIM_01812	LKKAECIM_00078	LKKAECIM_01192	LKKAECIM_00783;LKKAECIM_00976	LKKAECIM_00977	LKKAECIM_00435	LKKAECIM_00689	LKKAECIM_00975	LKKAECIM_00797	LKKAECIM_01804	LKKAECIM_00818	LKKAECIM_00773	LKKAECIM_00818	LKKAECIM_01517
H26M3c	LLLCIGOD_00080	LLLCIGOD_00081	LLLCIGOD_00197	LLLCIGOD_00198	LLLCIGOD_00203	LLLCIGOD_00202	LLLCIGOD_00201	LLLCIGOD_00166;LLLCIGOD_00200;LLLCIGOD_01325	LLLCIGOD_00199	LLLCIGOD_01636	LLLCIGOD_01878	LLLCIGOD_00062	LLLCIGOD_00060	LLLCIGOD_00061;LLLCIGOD_00627	LLLCIGOD_00280	LLLCIGOD_01763	LLLCIGOD_00448;LLLCIGOD_00451;LLLCIGOD_00764	LLLCIGOD_00765	LLLCIGOD_00990	LLLCIGOD_00546	LLLCIGOD_00763	LLLCIGOD_00703	LLLCIGOD_00068	LLLCIGOD_00681	LLLCIGOD_00461	LLLCIGOD_00681	LLLCIGOD_01891
M134	AKONEIMO_01600	AKONEIMO_01599	AKONEIMO_01818	AKONEIMO_01819	AKONEIMO_01824	AKONEIMO_01823	AKONEIMO_01822	AKONEIMO_00680;AKONEIMO_01821;AKONEIMO_01910	AKONEIMO_01820	AKONEIMO_01227	AKONEIMO_01269	AKONEIMO_01620	AKONEIMO_01622	AKONEIMO_01621	AKONEIMO_00864	AKONEIMO_00030	AKONEIMO_00499;AKONEIMO_01950	AKONEIMO_00498	AKONEIMO_00321	AKONEIMO_00645	AKONEIMO_00500	AKONEIMO_00190	AKONEIMO_01613	AKONEIMO_00212	AKONEIMO_02104	AKONEIMO_00212	AKONEIMO_01344
26bM1	INKOJDNC_00113	INKOJDNC_00112	INKOJDNC_01548	INKOJDNC_01547	INKOJDNC_01542	INKOJDNC_01543	INKOJDNC_01544	INKOJDNC_00017;INKOJDNC_00220;INKOJDNC_01545	INKOJDNC_01546	INKOJDNC_01632	INKOJDNC_01838	INKOJDNC_00131	INKOJDNC_00133	INKOJDNC_00132	INKOJDNC_00748	INKOJDNC_01365	INKOJDNC_00604;INKOJDNC_01087	INKOJDNC_01086	INKOJDNC_01271	INKOJDNC_00507	INKOJDNC_01088	INKOJDNC_00458	INKOJDNC_00125	INKOJDNC_00437	INKOJDNC_00592	INKOJDNC_00437	INKOJDNC_00918
26bM3	COKMLPEI_01531	COKMLPEI_01530	COKMLPEI_00265	COKMLPEI_00264	COKMLPEI_00259	COKMLPEI_00260	COKMLPEI_00261	COKMLPEI_00262;COKMLPEI_01254;COKMLPEI_01330	COKMLPEI_00263	COKMLPEI_01075	COKMLPEI_01019	COKMLPEI_01775	COKMLPEI_01777	COKMLPEI_00862;COKMLPEI_01776	COKMLPEI_00188	COKMLPEI_01135	COKMLPEI_00775;COKMLPEI_00967	COKMLPEI_00968	COKMLPEI_00435	COKMLPEI_00680	COKMLPEI_00966	COKMLPEI_00788	COKMLPEI_01768	COKMLPEI_00809	COKMLPEI_00765	COKMLPEI_00809	COKMLPEI_01404
29bM2	BGLEPHBG_00080	BGLEPHBG_00081	BGLEPHBG_00197	BGLEPHBG_00198	BGLEPHBG_00203	BGLEPHBG_00202	BGLEPHBG_00201	BGLEPHBG_00166 BGLEPHBG_00166;BGLEPHBG_00200;BGLEPHBG_01317	BGLEPHBG_00199	BGLEPHBG_01607	BGLEPHBG_01870	BGLEPHBG_00062	BGLEPHBG_00060	BGLEPHBG_00061;BGLEPHBG_00628	BGLEPHBG_00410	BGLEPHBG_01708	BGLEPHBG_00576;BGLEPHBG_00579;BGLEPHBG_00765	BGLEPHBG_00766	BGLEPHBG_00982	BGLEPHBG_00479	BGLEPHBG_00764	BGLEPHBG_00704	BGLEPHBG_00068	BGLEPHBG_00682	BGLEPHBG_00565	BGLEPHBG_00682	BGLEPHBG_01873
19bM2	LKGGHLPO_01608	LKGGHLPO_01607	LKGGHLPO_00265	LKGGHLPO_00264	LKGGHLPO_00259	LKGGHLPO_00260	LKGGHLPO_00261	LKGGHLPO_00262;LKGGHLPO_01247;LKGGHLPO_01343	LKGGHLPO_00263	LKGGHLPO_01100	LKGGHLPO_01043	LKGGHLPO_01815	LKGGHLPO_01817	LKGGHLPO_00851;LKGGHLPO_01816	LKGGHLPO_00188	LKGGHLPO_01160	LKGGHLPO_00672;LKGGHLPO_00978	LKGGHLPO_00977	LKGGHLPO_00451	LKGGHLPO_00767	LKGGHLPO_00979	LKGGHLPO_00925	LKGGHLPO_01808	LKGGHLPO_00904	LKGGHLPO_00682	LKGGHLPO_00904	LKGGHLPO_01476
H11bM1	BOMPBNHP_01357	BOMPBNHP_01358	BOMPBNHP_01773	BOMPBNHP_01772	BOMPBNHP_01767	BOMPBNHP_01768	BOMPBNHP_01769	BOMPBNHP_00609;BOMPBNHP_00618;BOMPBNHP_01496;BOMPBNHP_01770	BOMPBNHP_01771	BOMPBNHP_01073	BOMPBNHP_01954	BOMPBNHP_01337;BOMPBNHP_01633	BOMPBNHP_01335	BOMPBNHP_01336;BOMPBNHP_01634	BOMPBNHP_00990;BOMPBNHP_01634	BOMPBNHP_00256	BOMPBNHP_00163;BOMPBNHP_00165;BOMPBNHP_00530	BOMPBNHP_00531	BOMPBNHP_01202	BOMPBNHP_00442	BOMPBNHP_00529	BOMPBNHP_00121	BOMPBNHP_01344	BOMPBNHP_00099	BOMPBNHP_00175	BOMPBNHP_00099	BOMPBNHP_02028
H20bM1	BMDIGFPJ_00031	BMDIGFPJ_00032	BMDIGFPJ_00148	BMDIGFPJ_00149	BMDIGFPJ_00154	BMDIGFPJ_00153	BMDIGFPJ_00152	BMDIGFPJ_00117;BMDIGFPJ_00151;BMDIGFPJ_01161	BMDIGFPJ_00150	BMDIGFPJ_01524	BMDIGFPJ_01864	BMDIGFPJ_00013	BMDIGFPJ_00011	BMDIGFPJ_00012;BMDIGFPJ_00578	BMDIGFPJ_00231	BMDIGFPJ_01702	BMDIGFPJ_00399;BMDIGFPJ_00402;BMDIGFPJ_00704	BMDIGFPJ_00703	BMDIGFPJ_00933	BMDIGFPJ_00497	BMDIGFPJ_00705	BMDIGFPJ_00654	BMDIGFPJ_00019	BMDIGFPJ_00632	BMDIGFPJ_00412	BMDIGFPJ_00632	BMDIGFPJ_01867
H23bM1	PGMBLPAA_00421	PGMBLPAA_00420	PGMBLPAA_01325	PGMBLPAA_01324	PGMBLPAA_01319	PGMBLPAA_01320	PGMBLPAA_01321	PGMBLPAA_00517;PGMBLPAA_01322;PGMBLPAA_01348	PGMBLPAA_01323	PGMBLPAA_01527	PGMBLPAA_01573	PGMBLPAA_00441	PGMBLPAA_00443	PGMBLPAA_00442	PGMBLPAA_00658	PGMBLPAA_01861	PGMBLPAA_00208;PGMBLPAA_00211;PGMBLPAA_00904	PGMBLPAA_00905	PGMBLPAA_01389	PGMBLPAA_00310;PGMBLPAA_00311;PGMBLPAA_00312;PGMBLPAA_00313	PGMBLPAA_00903	PGMBLPAA_00182	PGMBLPAA_00434	PGMBLPAA_00161	PGMBLPAA_00220	PGMBLPAA_00161	PGMBLPAA_01065
21bM2	EOMBDDIH_00163	EOMBDDIH_00162	EOMBDDIH_00047	EOMBDDIH_00046	EOMBDDIH_00041	EOMBDDIH_00042	EOMBDDIH_00043	EOMBDDIH_00044;EOMBDDIH_00077;EOMBDDIH_00460	EOMBDDIH_00045	EOMBDDIH_01097	EOMBDDIH_01880	EOMBDDIH_00181	EOMBDDIH_00183	EOMBDDIH_00182;EOMBDDIH_00796	EOMBDDIH_00279	EOMBDDIH_01740	EOMBDDIH_00710;EOMBDDIH_00713;EOMBDDIH_00897	EOMBDDIH_00896	EOMBDDIH_01195	EOMBDDIH_00615	EOMBDDIH_00898	EOMBDDIH_00720	EOMBDDIH_00175	EOMBDDIH_00742	EOMBDDIH_00700	EOMBDDIH_00742	EOMBDDIH_01885
H10bM5	LGBNJNCO_01547	LGBNJNCO_01548	LGBNJNCO_00633	LGBNJNCO_00634	LGBNJNCO_00639	LGBNJNCO_00638	LGBNJNCO_00637	LGBNJNCO_00602;LGBNJNCO_00636;LGBNJNCO_00746	LGBNJNCO_00635	LGBNJNCO_00680	LGBNJNCO_01875	LGBNJNCO_01765	LGBNJNCO_01763	LGBNJNCO_00299;LGBNJNCO_00808;LGBNJNCO_00809;LGBNJNCO_01764	LGBNJNCO_00028;LGBNJNCO_00808	LGBNJNCO_00844	LGBNJNCO_00547;LGBNJNCO_01022	LGBNJNCO_01023	LGBNJNCO_01370	LGBNJNCO_00450	LGBNJNCO_01021	LGBNJNCO_00223	LGBNJNCO_01771	LGBNJNCO_00245	LGBNJNCO_00535	LGBNJNCO_00245	LGBNJNCO_01066
H11M1a	JEKOIDDO_00173	JEKOIDDO_00174	JEKOIDDO_01523	JEKOIDDO_01524	JEKOIDDO_01529	JEKOIDDO_01528	JEKOIDDO_01527	JEKOIDDO_00066;JEKOIDDO_00269;JEKOIDDO_01526	JEKOIDDO_01525	JEKOIDDO_01665	JEKOIDDO_01842	JEKOIDDO_00155	JEKOIDDO_00153	JEKOIDDO_00154	JEKOIDDO_00661	JEKOIDDO_01364	JEKOIDDO_00603;JEKOIDDO_01086	JEKOIDDO_01085	JEKOIDDO_01270	JEKOIDDO_00506	JEKOIDDO_01087	JEKOIDDO_00295	JEKOIDDO_00161	JEKOIDDO_00316	JEKOIDDO_00591	JEKOIDDO_00316	JEKOIDDO_00917
H11M1b	OJDIMMMH_00522	OJDIMMMH_00523	OJDIMMMH_01409	OJDIMMMH_01410	OJDIMMMH_01415	OJDIMMMH_01414	OJDIMMMH_01413	OJDIMMMH_00618;OJDIMMMH_00707;OJDIMMMH_01412	OJDIMMMH_01411	OJDIMMMH_01580	OJDIMMMH_01827	OJDIMMMH_00504	OJDIMMMH_00502	OJDIMMMH_00503	OJDIMMMH_00457	OJDIMMMH_01186	OJDIMMMH_00205;OJDIMMMH_00822	OJDIMMMH_00821	OJDIMMMH_01039	OJDIMMMH_00302	OJDIMMMH_00823	OJDIMMMH_00010	OJDIMMMH_00510	OJDIMMMH_00031	OJDIMMMH_00217	OJDIMMMH_00031	OJDIMMMH_01572
H11M1c	KFOKLCCA_00173	KFOKLCCA_00174	KFOKLCCA_01519	KFOKLCCA_01520	KFOKLCCA_01525	KFOKLCCA_01524	KFOKLCCA_01523	KFOKLCCA_00066;KFOKLCCA_00268;KFOKLCCA_01522	KFOKLCCA_01521	KFOKLCCA_01662	KFOKLCCA_01837	KFOKLCCA_00155	KFOKLCCA_00153	KFOKLCCA_00154	KFOKLCCA_00746	KFOKLCCA_01366	KFOKLCCA_00489;KFOKLCCA_01092	KFOKLCCA_01093	KFOKLCCA_01304	KFOKLCCA_00586	KFOKLCCA_01091	KFOKLCCA_00294	KFOKLCCA_00161	KFOKLCCA_00315	KFOKLCCA_00501	KFOKLCCA_00315	KFOKLCCA_00917
H11bM2	HGNKGMKF_00113	HGNKGMKF_00112	HGNKGMKF_01548	HGNKGMKF_01547	HGNKGMKF_01542	HGNKGMKF_01543	HGNKGMKF_01544	HGNKGMKF_00017;HGNKGMKF_00220;HGNKGMKF_01545	HGNKGMKF_01546	HGNKGMKF_01632	HGNKGMKF_01838	HGNKGMKF_00131	HGNKGMKF_00133	HGNKGMKF_00132	HGNKGMKF_00662	HGNKGMKF_01395	HGNKGMKF_00604;HGNKGMKF_01093	HGNKGMKF_01094	HGNKGMKF_01270	HGNKGMKF_00507	HGNKGMKF_01092	HGNKGMKF_00296	HGNKGMKF_00125	HGNKGMKF_00317	HGNKGMKF_00592	HGNKGMKF_00317	HGNKGMKF_01037
H14bM5	BDMLIIJK_00164	BDMLIIJK_00163	BDMLIIJK_00047	BDMLIIJK_00046	BDMLIIJK_00041	BDMLIIJK_00042	BDMLIIJK_00043	BDMLIIJK_00044;BDMLIIJK_00078;BDMLIIJK_01291	BDMLIIJK_00045	BDMLIIJK_01604	BDMLIIJK_01878	BDMLIIJK_00182	BDMLIIJK_00184	BDMLIIJK_00183;BDMLIIJK_00660	BDMLIIJK_00280	BDMLIIJK_01737	BDMLIIJK_00448;BDMLIIJK_00451;BDMLIIJK_00762	BDMLIIJK_00761	BDMLIIJK_00962	BDMLIIJK_00546	BDMLIIJK_00763	BDMLIIJK_00584	BDMLIIJK_00176	BDMLIIJK_00606	BDMLIIJK_00461	BDMLIIJK_00606	BDMLIIJK_01891
MY46	LIODNDBJ_00080	LIODNDBJ_00081	LIODNDBJ_00196	LIODNDBJ_00197	LIODNDBJ_00202	LIODNDBJ_00201	LIODNDBJ_00200	LIODNDBJ_00166;LIODNDBJ_00199;LIODNDBJ_01285	LIODNDBJ_00198	LIODNDBJ_01592	LIODNDBJ_01874	LIODNDBJ_00062	LIODNDBJ_00060	LIODNDBJ_00061;LIODNDBJ_00626	LIODNDBJ_00279	LIODNDBJ_01751	LIODNDBJ_00574;LIODNDBJ_00577;LIODNDBJ_00760	LIODNDBJ_00759	LIODNDBJ_01066	LIODNDBJ_00479	LIODNDBJ_00761	LIODNDBJ_00702	LIODNDBJ_00068	LIODNDBJ_00680	LIODNDBJ_00564	LIODNDBJ_00680	LIODNDBJ_01877
29bM1	FBCLCAON_00113	FBCLCAON_00112	FBCLCAON_01611	FBCLCAON_01612	FBCLCAON_01617	FBCLCAON_01616	FBCLCAON_01615	FBCLCAON_00017;FBCLCAON_00220;FBCLCAON_01614	FBCLCAON_01613	FBCLCAON_00367	FBCLCAON_01844	FBCLCAON_00131	FBCLCAON_00133	FBCLCAON_00132	FBCLCAON_00836	FBCLCAON_01489	FBCLCAON_00692;FBCLCAON_01177	FBCLCAON_01176	FBCLCAON_01396	FBCLCAON_00595	FBCLCAON_01178	FBCLCAON_00546	FBCLCAON_00125	FBCLCAON_00525	FBCLCAON_00680	FBCLCAON_00525	FBCLCAON_01128
MY452	CIECLGHN_01577	CIECLGHN_01578	CIECLGHN_00599	CIECLGHN_00598	CIECLGHN_00593	CIECLGHN_00594	CIECLGHN_00595	CIECLGHN_00596;CIECLGHN_00630;CIECLGHN_01299	CIECLGHN_00597	CIECLGHN_01541	CIECLGHN_01660	CIECLGHN_01205	CIECLGHN_01203	CIECLGHN_00309;CIECLGHN_01204	CIECLGHN_00189	CIECLGHN_01714	CIECLGHN_00412;CIECLGHN_00415;CIECLGHN_01001	CIECLGHN_01002	CIECLGHN_01079	CIECLGHN_00508	CIECLGHN_01000	CIECLGHN_00232	CIECLGHN_01211	CIECLGHN_00253	CIECLGHN_00425	CIECLGHN_00253	CIECLGHN_01535
MY8001a	OCFBMDPB_01574	OCFBMDPB_01575	OCFBMDPB_00265	OCFBMDPB_00264	OCFBMDPB_00259	OCFBMDPB_00260	OCFBMDPB_00261	OCFBMDPB_00262;OCFBMDPB_01247;OCFBMDPB_01309	OCFBMDPB_00263	OCFBMDPB_01089	OCFBMDPB_01032	OCFBMDPB_01845	OCFBMDPB_01847	OCFBMDPB_00874 ;OCFBMDPB_01846	OCFBMDPB_00188	OCFBMDPB_01196	OCFBMDPB_00672;OCFBMDPB_00979	OCFBMDPB_00980	OCFBMDPB_00345	OCFBMDPB_00767	OCFBMDPB_00978	OCFBMDPB_01878	OCFBMDPB_01838	OCFBMDPB_00821	OCFBMDPB_00682	OCFBMDPB_00821	OCFBMDPB_01476
M187	PJDJGIBE_01568	PJDJGIBE_01569	PJDJGIBE_00851	PJDJGIBE_00850	PJDJGIBE_00845	PJDJGIBE_00846	PJDJGIBE_00847	PJDJGIBE_00848;PJDJGIBE_00882;PJDJGIBE_01450	PJDJGIBE_00849	PJDJGIBE_01638	PJDJGIBE_01884	PJDJGIBE_01794	PJDJGIBE_01796	PJDJGIBE_00583;PJDJGIBE_01684;PJDJGIBE_01685;PJDJGIBE_01795	PJDJGIBE_00446;PJDJGIBE_01685	PJDJGIBE_00230	PJDJGIBE_00665;PJDJGIBE_01113	PJDJGIBE_01112	PJDJGIBE_01285	PJDJGIBE_00762	PJDJGIBE_01114	PJDJGIBE_00659	PJDJGIBE_01788	PJDJGIBE_00637	PJDJGIBE_00677	PJDJGIBE_00637	PJDJGIBE_01270
